# Supplementary material for: Retrospective Analysis of the Effectiveness of Oral Semaglutide in Type 2 Diabetes Mellitus and Its Effect on Cardiometabolic Parameters in Japanese Clinical Settings
Source: J Cardiovasc Dev Dis. 2023 Apr 18;10(4):176. doi: 10.3390/jcdd10040176 (PMC10141082; doi:10.3390/jcdd10040176)
Supplement: Supplementary file 1 [file jcdd-10-00176-s001.zip]

Archive with 1 entries (1 files):
- jcdd-2321098-supplementary.pdf
